# Supplementary material for: Genome-Wide Analysis of Sweet Potato Ammonium Transporter (AMT): Influence on Nitrogen Utilization, Storage Root Development and Yield
Source: Int J Mol Sci. 2023 Dec 13;24(24):17424. doi: 10.3390/ijms242417424 (PMC10744204; doi:10.3390/ijms242417424)
Supplement: Supplementary file 1 [file ijms-24-17424-s001.zip]

Archive with 1 entries (1 files):
- ijms-2751207-supplementary.pdf
